# Supplementary material for: Prognostic role of IDH mutations in gliomas: a meta-analysis of 55 observational studies
Source: Oncotarget. 2015 Jul 16;6(19):17354–65. doi: 10.18632/oncotarget.4008 (PMC4627313; doi:10.18632/oncotarget.4008)
Supplement: Supplementary file 2 [file oncotarget-06-17354-s002.xlsx]

## Sheet: Sheet1
			Table S2. General statistics of OS and PFS statistics of included studies
			ID	First author	Origin	Survival	OS					PFS
				(Year)	country	end points	Range	Median OS	HR	95% CI		Range	Median OS	HR	95% CI
			1	Hartmann, 2013	Germany	OS	-	Wild (OS<36m): 10.5m;	0.9	(0.45, 2.00)		-	Wild (OS<36m): 6.0m;	-	-
								Mutated(OS<36m): 11.8m.					Mutated (OS<36m): 6.8m.
								Wild (OS>36m): 59.1m;					Wild (OS>36m): 30.8m;
								Mutated(OS>36m): 64.8m					Mutated(OS>36m): 31.7m
			2	Sabha, 2014	Canada	OS, PFS	18m-144m	68m	0.204	(0.07, 0.588)		18m-168m	65m	0.15	(0.05, 0.385)
			3	Zhang, 2014	China	OS, PFS	-	Grade1, His A: 41.5m	165 III and IV patients: 0.24;	165 III and IV patients: (0.2, 0.51);		-	Grade1, His A: 37.2m	165 III and IV patients: 0.30;	165 III and IV patients: (0.22, 0.78)
								Grade2, His A: 45.7m	80 glioblastomas: 0.25	80 glioblastomas: (0.23, 0.72)			Grade2, His A: 38.2m	80 glioblastomas: 0.41	80 glioblastomas: (0.26, 0.79)
								Grade2, His OA: 50.3m					Grade2, His OA: 41.3m
								Grade2, His O: 44.6m					Grade2, His O: 34.6m
								Grade3, His AA: 17.8m					Grade3, His AA: 16.7m
								Grade3, His AOA: 24.5m					Grade3, His AOA: 20.3m
								Grade3, His AO: 22.0m					Grade3, His AO: 22.0m
								Grade4, His pGBM: 11.1m					Grade4, His pGBM: 10.0m
								Grade4, His sGBM: 8.7m					Grade4, His sGBM: 8.3m
			4	Zhang, 2014	China	OS, PFS	-	Wild (AA): 514d;	0.35	(0.23, 0.53)		-	-	0.37	(0.26, 0.54)
								Wild (AO): 923d;
								Wild (AOA): 742d;
								Mutated(AA): 530d;
								Mutated(AO): 1294d;
								Mutated (AOA): 690d.
			5	Wang, 2014	France	OS, PFS	Grade II: 0.1-238.9m;	Grade II: 121.9;	0.358	(0.248, 0.517)		Grade II: 0.1-189.7m;	Grade II: 38.8m;	0.467	(0.348, 0.627)
							Grade III: 0.1-249.3m:	Grade III: 41.7;				Grade III:0.1-249.3m;	Grade III: 19.5m;
							Grade IV: 0.1-89.1m:	Grade IV: 14.5.				Grade IV: 0.1-80.5m.	Grade IV: 8.2m.
			6	Stancheva, 2014	Bulgarian	OS	-	Wild: 6.2m;	0.237	(0.157, 0.791)		-	-	-	-
								Mutated: 30.9m.
			7	Shibahara,2012	Japan	OS, PFS	-	Wild: 26m;	0.16	(0.073, 0.37)		-	Wild: 11m;	0.11	(0.056, 0.23)
								Mutated: NR.					Mutated: NR.
			8	Polivka, 2014	Czech	OS, PFS	-	Wild: 130d;	0.73	(0.38, 1.38)		-	Wild: 51d;	0.53	(0.30, 0.94)
					Republic			Mutated: 270d.					Mutated: 136d.
			9	Molenaar, 2014	Netherlands	OS	-	Wild: 204d;	0.241	(0.107, 0.544)		-	Wild: 115d;	-	-
								Mutated: 659d.					Mutated: 258d.
			10	Minniti,2014	Italy	OS, PFS	-	50.5m	0.2	(0.08, 0.47)		-	36m	0.18	(0.07, 0.38)
			11	Hatanpaa,2014	USA	OS	-	-	0.14	(0.04, 0.52)		-	-	-	-
			12	Goze, 2014	French	OS, PFS	-	Wild: 27m;	0.06	（0.005, 0.47）		-	Wild: 72m;	0.42	(0.21, 0.84)
								Mutated: 198m					Mutated: 100m
			13	Cai, 2014	China	OS	-	-	0.35	(0.14, 0.88)		-	-	-	-
			14	Metellus, 2010	France	OS, PFS	-	Wild: 5.7y;	0.02	(0.002, 0.35)		-	Wild: 1.4y;	0.15	(0.05, 0.47)
								Mutated: NR					Mutated: 4.7y
			15	Christensen, 2010	USA	OS	-	-	0.27	(0.10, 0.72)		-	-	-	-
			16	Nobusawa, 2009	Switzerland	OS	-	Wild: 9.9 m;	0.288	(0.163, 0.508)		-	-	-	-
								Mutated: 24.0m
			17	Thon,2012	Germany	OS, PFS	Wild: 48-NR m;	Wild: 118 m;	0.769	(0.429, 1.389)		Wild: 39-184 m;	Wild: 84 m;	0.46	(0.267, 0.794)
							Mutated: 87-130m	Mutated: 112m				Mutated: 35-60m	Mutated: 47m
			18	Takano, 2012	Japan	OS, PFS	-	-	grade III glioma: 0.256	grade III glioma: (0.068, 0.959)		-	-	grade III glioma: 0.088	grade III glioma: (0.023, 0.333)
									grade IV glioma: 0.061	grade IV glioma: (0.005, 0.795)				grade IV glioma: 0.173	grade IV glioma: (0.032, 0.934)
									grade II glioma: 1.279	grade II glioma: (0.436, 3.757)				grade II glioma: 1.688	grade II glioma: (0.639, 4.485)
			19	Gravendeel,2009	USA	OS	0.02–9.8 y.	0.73 y	0.55	(0.206, 1.451)		-	-	-	-
			20	Sanson, 2009	France	OS, PFS	-	Wild: 19.4 m;	0.297	(0.157, 0.564)		-	Wild: 9.2 m;	0.432	(0.299, 0.624)
								Mutated: 81.1m					Mutated: 37.0m
			21	Kim, 2010	Switzerland, Germany	OS	-	-	0.95	(0.54, 1.69)		-	--	-	-
					, Japan, France
			22	Hartmann, 2011	Germany	OS, PFS	-	-	0.22	(0.06, 0.89)		-	Cohort A	0.23	(0.06, 0.82)
													Wild: NR;
													Mutated: 4.5y
													Cohort B
													Wild: NR;
													Mutated:6.7y
			23	Weller, 2009	Germany.	OS, PFS	-	Wild: 11.2m;	0.43	(0.15, 1.19)		-	Wild: 6.5 m;	0.42	(0.19, 0.91)
								Mutated: 30.2m					Mutated: 16.2m
			24	Mukasa,2012	Japan	OS, PFS	-	-	grade II glioma: 0.329	grade II glioma: (0.0728, 1.5270)		-	-	grade II glioma: 0.602	grade II glioma: (0.1678, 2.1535)
									grade III glioma: 0.319	grade III glioma: (0.0985, 0.9519)				grade III glioma: 0.059	grade III glioma: (0.0086, 0.2395)
									primary GBM: 0.905	primary GBM: (0.2609, 2.4203)				primary GBM: 0.898	primary GBM: (0.2575, 2.4255)
			25	Li, 2011	China	OS	-	Wild: 18.1m;	0.153	(0.037, 0.663)		-	-	-	-
								Mutated: 50.5m
			26	Elsir, 2011	Sweden	OS	-	6.2y	0.61	(0.39, 1.02)		-	-	-	-
			27	Ohka,2011	Japan	OS, PFS	-	172.8m	6.433	(0.522, 79.282)		-	45.7m	1.886	(0.719, 4.799)
			28	Yao,2013	China	OS, PFS	-	Wild: 32m;	0.211	(0.049, 0.422)		-	Wild: 16m;	0.278	(0.112, 0.690)
								Mutated: 73.5m					Mutated: 34.9m
			29	Yang,2013	China	OS	-	13m	0.685	(0.441, 3.46)		-	-	-	-
			30	Takahashi,2013	Japan	OS		AO:	AA + GBM: 0.708	AA + GBM: (0.403, 1.243)		-	-	-	-
								Wild: 69m;		AO + AOA: (0.415, 12.444)
								Mutated: 72m	AO + AOA: 2.271
								AOA:
								Wild: 65m;
								Mutated: 88m
								AA:
								Wild: 25m;
								Mutated: 55m
								GBM:
								Wild: 14m;
								Mutated: 20m
			31	Shin,2013	Korea	OS, PFS	Wild: 11.91-39.65m;	Wild: 22.95m;	0.935	(0.217, 4.00)		Wild: 11.53-18.23m;	Wild: 14.88m;	0.625	(0.188, 2.08)
							Mutated: 11.91-39.65m	Mutated: 25.78m				Mutated: 5.89-17.50m	Mutated: 11.69m
			32	Yang, 2012	China	OS, PFS	-	Wild: 64wks;	0.288	(0.185, 0.449)		-	Grade III:	Grade III:	Grade III:
								Mutated: 95wks					Wild: 52wks;	0.16	(0.08, 0.33)
													Mutated: 64wks	Grade IV:	Grade IV:
													Grade IV:	0.34	(0.11, 1.1)
													Wild: 48wks;	Grade III-IV:	Grade III-IV:
													Mutated: 58wks	0.52	(0.36, 0.76)
													Grade III-IV:
													Wild: 50wks;
													Mutated: 64wks
			33	Wang, 2012	China	OS, PFS	-	Wild: 393d;	0.511	(0.253, 1.033)			Wild: 407d;	0.415	(0.211, 0.818)
								Mutated: 572d.					Mutated: 304d.
			34	van den Bent,2010	EORTC	OS	-	-	0.19	(0.10, 0.35)		-	-	-	-
			35	Tayrac,2011	French	OS	-	Wild: 14.9m;	0.32	(0.14, 0.71)		-	-	-	-
								Mutated: NR.
			36	Taal,2011	Netherlands	OS, PFS	--	Wild: 16m;	0.86	(0.36, 2.06)		-	-	0.83	(0.34, 1.98)
								Mutated: 12m.
			37	Philippe, 2011	France	OS	-	-	0.03	(0.003, 0.368)		-	-	--	-
			38	Lotsch,2013	Austria	OS	-	14.2m	0.218	(0.068, 0.7)		-	-	-	-
			39	Leu, 2013	France	OS	35–8432d	2019d	0.54	(0.27, 1.09)		-	-	-	-
			40	Okita, 2012	Japan	OS, PFS	-	Wild: 4.5m;	0.365	(0.155, 0.819)			Wild: 3.3m;	0.558	(0.289, 1.068)
								Mutated: 16.3m.					Mutated: 8.4m.
			41	Ahmadi, 2012	Germany	OS, PFS	Wild:	Wild: 80.2m;	0.531	(0.237, 1.187)		Wild:	Wild: 67.4m;	1.247	(0.695, 2.236)
							12.4-192	Mutated: 81.4m.				7.9-116.9	Mutated: 44.6m.
							Mutated:					Mutated:
							5.5-274.8;					1-267;
			42	Dahlrot, 2013	Denmark	OS, PFS	-	36m	0.24	(0.11, 0.53)		-	25m	0.42	(0.21, 0.84)
			43	Chou, 2012	USA	OS	-	Wild: 20.3m;	0.53	(0.29, 0.98)		-	-	-	-
								Mutated: 36.9m.
			44	Boots-Sprenger	Netherlands,	OS	-	low-grade gliomas：	low-grade gliomas：	low-grade gliomas：		-	-	-	-
					USA			Wild: 2393d;	0.73	(0.43, 1.27).
								Mutated: 2370d.	anaplastic gliomas：	anaplastic gliomas：
								anaplastic gliomas：	0.47	(0.3, 0.73)
								Wild: 1232d;	glioblastomas：	glioblastomas：
								Mutated: 2487d.	0.59	(0.44, 0.8)
								glioblastomas：
								Wild: 254d;
								Mutated: 734d.
			45	Juratli, 2012	Germany	OS, PFS	Wild: 0.9-1.5y;	Wild: 1.2y;	0.5	(0.3, 0.9)		Wild: 0.6-1.4y;	Wild: 1.0y;	0.5	(0.3, 0.8)
							Mutated: 1.2-6.9y.	Mutated: 4.0y.				Mutated: 1.8-4.4y.	Mutated: 3.1y.
			46	Myung,2012	Korea	OS, PFS		LO: 68.4m.	LO: 0.59.	LO: (0.32, 1.07)		-	-	LO: 2.34.	LO: (0.47, 11.59)
								AO: 54.2m.	AO: 0.31.	AO: (0.14, 0.72)				AO: 0.39.	AO: (0.17, 0.89)
								GB: 19.7m.	GB: 1.32	GB: (0.48, 3.58)				GB: 12.72.	GB: (3.85, 42,04)
			47	Combs, 2011	Germany	OS	-	-	0.54	(0.19, 2.29)		-	-	-	-
			48	Qi,2011	China	OS, PFS	-	All patients:	All patients:	All patients:		-	All patients:	All patients:	All patients:
								Wild: 21.3m;	. 0.46	(0.28, 0.78).			Wild: 13.70m;	0.37	(0.25, 0.55).
								Mutated: 57.34m.	Grade III patients:	Grade III patients:			Mutated: 56.87m.	Grade III patients:	Grade III patients:
								Grade III patients:	0.39.	(0.2, 0.76).			Grade III patients:	0.36.	(0.2, 0.65).
								Wild: 17.40m;					Wild: 8.23m;
								Mutated: 38.37m.					Mutated: 20.53m.
			49	Schittenhelm, 2011	Germany	OS	-	-	0.16	(0.05, 0.49)		-	-	-	-
			50	Gorovets,2012	USA	OS	-	-	0.21	(0.13, 0.35)		-	-	-	-
			51	Lewandowska,2014	Polish	OS	-	Grade II:	Grade II:	Grade II:		-	-	-	-
								Wild: 16m;	0.37	(0.23, 0.62).
								Mutated: 40m.	Grade IV:	Grade IV:
								Grade IV:	0.52.	(0.24, 0.82).
								Wild: 10m;
								Mutated: 19m.
			52	Kizilbash.2014	USA	OS	Wild: 17.1-33.9m;	Wild: 20m;	0.13	(0.05, 0.35)		-	-	-	-
							Mutated: 75.7-120.2m.	Mutated: 111.7m.
			53	Collins, 2014	UK	OS	-	Wild: about 5m;	0.38	(0.26, 0.56)		-	-	-	-
								Mutated: about 13m.
			54	Baldock, 2014	USA	OS		Wild: 573d;	0.53	(0.26, 1.06)		-	-	-	-
								Mutated: 896d.
			55	Yan, 2009	USA	OS	-	Glioblastomas:	Glioblastomas:	Glioblastomas:		-	-	-	-
								Wild: 15m;	0.48.	(0.25, 0.91).
								Mutated: 31m.	Anaplastic astrocytomas:	Anaplastic astrocytomas:
								Anaplastic astrocytomas	0.22	(0.09, 0.55)
								Wild: 20m;
								Mutated: 65m.
